# Supplementary material for: Assessing structural integrity of the pyramidal tracts with diffusion spectrum imaging to predict postoperative motor function in pediatric epilepsy patients with hemispherectomy
Source: Acta Epileptol. 2023 Feb 9;5:2. doi: 10.1186/s42494-022-00115-y (PMC11960329; doi:10.1186/s42494-022-00115-y)
Supplement: Supplementary file 1 — Additional file 1: Video 1s. Pre-and post-operative walking status. (a, b, and c) Video records of patients 1,2, and 3 showed equally walking pre-and post-operatively. (d) Patient 7 could carefully walk unassisted. However, the neurological examination revealed that muscle strength decreased by 1 grade on the MRC scale. [file 42494_2022_115_MOESM1_ESM.zip]

Archive with 4 entries (4 files):
- Video 1s(a).mp4
- Video 1s(b).mp4
- Video 1s(c).mp4
- Video 1s(d).mp4
